# Supplementary material for: Exploring the therapeutic potential of “Xiaochaihu Decoction”: a systematic review and meta-analysis on the clinical effectiveness and safety in managing cancer-related fever
Source: Front Pharmacol. 2024 May 13;15:1359866. doi: 10.3389/fphar.2024.1359866 (PMC11128760; doi:10.3389/fphar.2024.1359866)
Supplement: Supplementary file 2 [file Table6.xlsx]

## Sheet: Clinical effectiveness
study	treatment	responders	sampleSize
Xiao X 2022	A	37	40
Xiao X 2022	H	28	40
Gong SX 2020	A	22	25
Gong SX 2020	E	15	25
Ma L 2020	A	61	64
Ma L 2020	F	54	64
Hu JN 2020	A	48	53
Hu JN 2020	I	39	53
Chen YH 2019	B	26	30
Chen YH 2019	E	19	30
Zhang J 2017	A	62	75
Zhang J 2017	F	49	73
Zhu ZC 2017	C	31	45
Zhu ZC 2017	G	15	45
Song YL 2017	A	34	35
Song YL 2017	J	27	35
Wu JS 2016	B	31	32
Wu JS 2016	E	26	32
Luo SJ 2015	A	33	34
Luo SJ 2015	J	27	34
Li H 2014	A	28	32
Li H 2014	J	22	32
Xu XY 2013	A	28	30
Xu XY 2013	J	21	30
Dai CS 2013	D	39	48
Dai CS 2013	K	36	48
Li S 2013	B	25	30
Li S 2013	E	17	30
Zheng QH 2010	A	28	30
Zheng QH 2010	J	26	30
Ma CZ 2002	A	33	45
Ma CZ 2002	F	17	45

## Sheet:  KPS score
study	treatment	responders	sampleSize
Hu JN 2020	A	32	53
Hu JN 2020	I	17	53
Peng SW 2018	A	16	30
Peng SW 2018	H	8	30
Lin MB 2020	D	24	28
Lin MB 2020	L	15	28

## Sheet: Time to normalize body temperat
Study	treatment	Mean-experimental	Sd-experimental	N-experimental
Xiao X 2022	A	8.22	1.59	40
Xiao X 2022	H	14.29	2.24	40
Gong SX 2020	A	8.71	1.24	25
Gong SX 2020	E	13.55	1.76	25
Hu JN 2020	A	8.52	1.67	53
Hu JN 2020	I	13.41	2.19	53
Chen YH 2019	B	8.38	1.35	30
Chen YH 2019	E	13.85	1.85	30
Luo SJ 2015	A	8.02	1.03	34
Luo SJ 2015	J	13.46	1.36	34
Li H 2014	A	8.44	1.32	32
Li H 2014	J	13.64	1.87	32
Xu XY 2013	A	8.57	1.24	30
Xu XY 2013	J	13.52	2.77	30

## Sheet: abdominal bloating pain
Study	treatment	responders	sampleSize
Ma L 2020	A	1	64
Ma L 2020	G	6	64
Hu JN 2020	A	0	53
Hu JN 2020	I	1	53
Xiao X 2022	A	0	40
Xiao X 2022	H	1	40
Lin MB 2020	D	3	38
Lin MB 2020	L	13	38

## Sheet: palpitations 
Study	treatment	responders	sampleSize
Xiao X 2022	A	0	40
Xiao X 2022	H	1	40
Gong SX 2020	A	1	25
Gong SX 2020	E	2	25
Hu JN 2020	A	0	53
Hu JN 2020	I	1	53
Chen YH 2019	B	1	30
Chen YH 2019	E	3	30
Luo SJ 2015	A	1	34
Luo SJ 2015	J	2	34

## Sheet: dizziness headache 
Study	treatment	responders	sampleSize
Xiao X 2022	A	1	40
Xiao X 2022	H	3	40
Gong SX 2020	A	1	25
Gong SX 2020	E	2	25
Hu JN 2020	A	1	53
Hu JN 2020	I	3	53
Chen YH 2019	B	1	30
Chen YH 2019	E	2	30
Luo SJ 2015	A	1	34
Luo SJ 2015	J	2	34

## Sheet:  Inflammatory cytokines levels
Study	treatment	Mean-experimental	Sd-experimental	N-experimental
Xiao X 2022	A	1.28	0.16	40	TNF-α
Xiao X 2022	H	2.03	0.25	40
Hu JN 2020	A	1.29	0.14	53	TNF-α
Hu JN 2020	I	2.01	0.21	53
Ma L 2020	A	1.98	0.18	64	TNF-α
Ma L 2020	F	2.39	0.25	64
Hu JN 2020	A	4.68	0.83	53	IL-2
Hu JN 2020	I	3.42	0.79	53
Xiao X 2022	A	4.75	0.81	40	IL-2
Xiao X 2022	H	3.16	0.72	40
Ma L 2020	A	9.98	1.01	64	IL-1β
Ma L 2020	F	11.01	1.67	64
Ma L 2020	A	91.01	3.89	64	COX-2
Ma L 2020	F	109.87	3.91	64
